# Supplementary material for: Stability of Zr-Based UiO-66 Metal–Organic Frameworks in Basic Solutions
Source: Nanomaterials (Basel). 2024 Jan 2;14(1):110. doi: 10.3390/nano14010110 (PMC10780619; doi:10.3390/nano14010110)
Supplement: Supplementary file 1 [file nanomaterials-14-00110-s001.zip]

Archive with 1 entries (1 files):
- nanomaterials-2770839-supplementary.pdf
